# Supplementary material for: Scientists' warning on extreme wildfire risks to water supply
Source: Hydrol Process. 2021 May 16;35(5):e14086. doi: 10.1002/hyp.14086 (PMC8251805; doi:10.1002/hyp.14086)
Supplement: Supplementary file 1 — Data S1. Supporting Information [file HYP-35-0-s001.zip]

Archive with 34 entries (24 files):
- 20200803_RobinneEtAl_WildfireWaterSecurity_Supplementary/
- 20200803_RobinneEtAl_WildfireWaterSecurity_Supplementary/Date_RobinneEtAl_WildfireWaterSecurity_Supplementary.pdf
- 20200803_RobinneEtAl_WildfireWaterSecurity_Supplementary/Supplementary_Code/
- 20200803_RobinneEtAl_WildfireWaterSecurity_Supplementary/Supplementary_Code/BOX_1/
- 20200803_RobinneEtAl_WildfireWaterSecurity_Supplementary/Supplementary_Code/BOX_1/NSW-ACT_AreaBurned_Per_Catchment.R
- 20200803_RobinneEtAl_WildfireWaterSecurity_Supplementary/Supplementary_Code/BOX_2/
- 20200803_RobinneEtAl_WildfireWaterSecurity_Supplementary/Supplementary_Code/BOX_2/2018_Cities_Water_Risks_CDP.R
- 20200803_RobinneEtAl_WildfireWaterSecurity_Supplementary/Supplementary_Data/
- 20200803_RobinneEtAl_WildfireWaterSecurity_Supplementary/Supplementary_Data/BOX_1/
- 20200803_RobinneEtAl_WildfireWaterSecurity_Supplementary/Supplementary_Data/BOX_1/Area_Burned_Catchment_2019_2020.dbf
- 20200803_RobinneEtAl_WildfireWaterSecurity_Supplementary/Supplementary_Data/BOX_1/Area_Burned_Catchment_2019_2020.prj
- 20200803_RobinneEtAl_WildfireWaterSecurity_Supplementary/Supplementary_Data/BOX_1/Area_Burned_Catchment_2019_2020.qpj
- 20200803_RobinneEtAl_WildfireWaterSecurity_Supplementary/Supplementary_Data/BOX_1/Area_Burned_Catchment_2019_2020.shp
- 20200803_RobinneEtAl_WildfireWaterSecurity_Supplementary/Supplementary_Data/BOX_1/Area_Burned_Catchment_2019_2020.shx
- 20200803_RobinneEtAl_WildfireWaterSecurity_Supplementary/Supplementary_Data/FIGURE_1/
- 20200803_RobinneEtAl_WildfireWaterSecurity_Supplementary/Supplementary_Data/FIGURE_1/ACT_NSW_Municipal_Catchments.dbf
- 20200803_RobinneEtAl_WildfireWaterSecurity_Supplementary/Supplementary_Data/FIGURE_1/ACT_NSW_Municipal_Catchments.prj
- 20200803_RobinneEtAl_WildfireWaterSecurity_Supplementary/Supplementary_Data/FIGURE_1/ACT_NSW_Municipal_Catchments.qpj
- 20200803_RobinneEtAl_WildfireWaterSecurity_Supplementary/Supplementary_Data/FIGURE_1/ACT_NSW_Municipal_Catchments.shp
- 20200803_RobinneEtAl_WildfireWaterSecurity_Supplementary/Supplementary_Data/FIGURE_1/ACT_NSW_Municipal_Catchments.shx
- 20200803_RobinneEtAl_WildfireWaterSecurity_Supplementary/Supplementary_Data/FIGURE_2/
- 20200803_RobinneEtAl_WildfireWaterSecurity_Supplementary/Supplementary_Data/FIGURE_2/PANEL_A/
- 20200803_RobinneEtAl_WildfireWaterSecurity_Supplementary/Supplementary_Data/FIGURE_2/PANEL_A/Aqueduct_BaselineWaterStress.cpg
- 20200803_RobinneEtAl_WildfireWaterSecurity_Supplementary/Supplementary_Data/FIGURE_2/PANEL_A/Aqueduct_BaselineWaterStress.dbf
- 20200803_RobinneEtAl_WildfireWaterSecurity_Supplementary/Supplementary_Data/FIGURE_2/PANEL_A/Aqueduct_BaselineWaterStress.prj
- 20200803_RobinneEtAl_WildfireWaterSecurity_Supplementary/Supplementary_Data/FIGURE_2/PANEL_A/Aqueduct_BaselineWaterStress.shp
- 20200803_RobinneEtAl_WildfireWaterSecurity_Supplementary/Supplementary_Data/FIGURE_2/PANEL_A/Aqueduct_BaselineWaterStress.shx
- 20200803_RobinneEtAl_WildfireWaterSecurity_Supplementary/Supplementary_Data/FIGURE_2/PANEL_C/
- 20200803_RobinneEtAl_WildfireWaterSecurity_Supplementary/Supplementary_Data/FIGURE_2/PANEL_C/2018_Cities_Water_Risks_Stress_Quality_Current_ShortTerm.cpg
- 20200803_RobinneEtAl_WildfireWaterSecurity_Supplementary/Supplementary_Data/FIGURE_2/PANEL_C/2018_Cities_Water_Risks_Stress_Quality_Current_ShortTerm.dbf
- 20200803_RobinneEtAl_WildfireWaterSecurity_Supplementary/Supplementary_Data/FIGURE_2/PANEL_C/2018_Cities_Water_Risks_Stress_Quality_Current_ShortTerm.prj
- 20200803_RobinneEtAl_WildfireWaterSecurity_Supplementary/Supplementary_Data/FIGURE_2/PANEL_C/2018_Cities_Water_Risks_Stress_Quality_Current_ShortTerm.qpj
- 20200803_RobinneEtAl_WildfireWaterSecurity_Supplementary/Supplementary_Data/FIGURE_2/PANEL_C/2018_Cities_Water_Risks_Stress_Quality_Current_ShortTerm.shp
- 20200803_RobinneEtAl_WildfireWaterSecurity_Supplementary/Supplementary_Data/FIGURE_2/PANEL_C/2018_Cities_Water_Risks_Stress_Quality_Current_ShortTerm.shx
