# Supplementary material for: Scientists' warning on extreme wildfire risks to water supply
Source: Hydrol Process. 2021 May 16;35(5):e14086. doi: 10.1002/hyp.14086 (PMC8251805; doi:10.1002/hyp.14086)
Supplement: Supplementary file 1 — Data S1. Supporting Information [file HYP-35-0-s001.zip › 20200803_RobinneEtAl_WildfireWaterSecurity_Supplementary/Supplementary_Code/BOX_1/NSW-ACT_AreaBurned_Per_Catchment.R]

###########
## Script name: "NSW-ACT_AreaBurned_Per_Catchment"
## Description: This script computes simple area burned statistics over the municipaa water catchments of NSW and ACT
## Project: "Bushfire disaster sends dire warning to global water community"
## Date: 2020-07-27
## Author: Fran�ois-Nicolas Robinne
## Contact: robinne@ualberta.ca
###########

##########
## Disclaimer:
## The datasets used in this script are provided by the government of New South Wales (NSW) and Australian Capital Territory (ACT)
## They contain numerous issues regarding their geometry and their attributes
## These issues were NOT fixed in the historical fire dataset, due to the volume of corrections to make (likely months of work)
## Results from this script should be used carefully


# Load libraries ----------------------------------------------------------
library(sf)
library(dplyr)
library(lubridate)
library(stringr)
library(ggplot2)
library(stringr)


# Working directory -------------------------------------------------------
setwd("D:/PROJECTS/32_2020_GLOBAL_PRESPECTIVE_FIRE_WATER_SUPPLY_ACTIVE") # Change to user's own working folder

# Load data ---------------------------------------------------------------
fires <-st_read("01_RAW_DATA/NSW_GVT/firenpwsfirehistory/Fire_NPWSFireHistory_2307220.shp") # Raw data provided by NSW
catch <- st_read("02_TRANSFORMED_DATA/NSW_GVT/ACT_NSW_Merged_Catchments.shp") # Clean layer provided as supplementary data 


# Data selection ----------------------------------------------------------
  # 2019-2020 fire season (all NSW+ACT)
  fires_20192020 <- fires %>%
    filter(Label == "2019-20 Wildfire") %>% # filter fires to get the 2019-2020 fire season
    group_by(Label, FireNo) %>%
    summarise(SumArea = sum(AreaHa)) %>%
    `st_geometry<-`(NULL)%>%
    summarise(sum = sum(SumArea), n = n()) # Get the total area burnt for 2019-2020 fire season (5811054 ha)
  
  # Annual fire stats from 1990-08-01 to 2019-03-31 (all NSW+ACT)
  fires_19802019 <- fires %>%
    filter(StartDate >= "1989-08-01" & str_detect(Label, "Wildfire")== T & Label != "2019-20 Wildfire" & Label != "1977-78 Wildfire" & Label != "1987-88 Wildfire") %>% # filter fires to get the 2019-2020 fire season
    group_by(Label) %>% # After trying with FireNo, this field has 1257 NAs...fire name is quite bad as well...makes it impossible to use without a disclaimer
    summarise(SumArea = sum(AreaHa), Count = n()) %>%
    `st_geometry<-`(NULL) %>%
    summarise(MeanAB = mean(SumArea), MaxAB = max(SumArea), FireCount = mean(Count)) 

  # 2019-2020 fire season (all NSW+ACT) shapefile
  fires_20192020_forclip <- fires %>%
    filter(Label == "2019-20 Wildfire") %>%
    group_by(FireNo) %>%
    summarise(SumArea = sum(AreaHa))
  crs <- st_crs(catch) # the fire perimeter layer needs to be reprojected for intersection with catchments
  fire_repro <- st_transform(fires_20192020_forclip, crs)
  st_write(fires_20192020_forclip, "02_TRANSFORMED_DATA/NSW_GVT/NPWS_FireHistory_2019-2020_Only.shp", append = F)
  
  ### Switched to QGIS to fix topology using "Fix geometry tool" 
  ### Then, still in QGIS, intersection of NSW and ACT catchments with 2019-2020 fire perimeters
  ### Results saved in shapefile for further analysis below
  ### Partitioning Sydney and Canberra catchments was done by visual selection in QGIS
  
  # Load fire/catchment intersection done in QGIS
  catch_fires_QGIS <- st_read("02_TRANSFORMED_DATA/NSW_GVT/Area_Burned_Catchment_2019_2020.shp")
  catch_fires_QGIS_Stats <- catch_fires_QGIS %>%
    mutate(AB_Catch = as.numeric(st_area(catch_fires_QGIS))/10000) %>%
    `st_geometry<-`(NULL) %>%
    group_by(SHAPE_Area) %>% # As not all basins have a name but have a unique area, this is the field used as the key
    summarise(SumBurnt = sum(AB_Catch)) %>%
    mutate(PctBurnt = SumBurnt/SHAPE_Area*100) # One basin has an area burnt at 101%, likely due to mismatch with catchment area
  Catch_Burn_50pct <- catch_fires_QGIS_Stats %>%
    filter(PctBurnt >= 50) # Catchments burned over 50 %
  
