# Supplementary material for: Scientists' warning on extreme wildfire risks to water supply
Source: Hydrol Process. 2021 May 16;35(5):e14086. doi: 10.1002/hyp.14086 (PMC8251805; doi:10.1002/hyp.14086)
Supplement: Supplementary file 1 — Data S1. Supporting Information [file HYP-35-0-s001.zip › 20200803_RobinneEtAl_WildfireWaterSecurity_Supplementary/Supplementary_Code/BOX_2/2018_Cities_Water_Risks_CDP.R]

###########
## Script name: "2018_Cities_Water_Risks_CDP.R"
## Description: This script reformat the coordinates field into two distinct fields for longitude and latitude
## Project: "Bushfire disaster sends dire warning to global water community"
## Date: 2020-04-23
## Author: Fran�ois-Nicolas Robinne
## Contact: robinne@ualberta.ca
###########

##########
## Disclaimer:
## The dataset used in this script is provided in open-access by CDP Worldwide: https://data.cdp.net/Water/2018-Cities-Water-Risks/j79t-an58
## They contain numerous issues regarding their geometry and their attributes
## These issues were fixed manually in QGIS based on the layer created in this script
## However, errors may still exist. Results should be used carefully.

# Load libraries ----------------------------------------------------------
library(tidyr)
library(dplyr)
library(stringr)
library(sf)
library(ggplot2)

# Import data ----------------------------------------------------------
csv_file <- read.csv("C:/Users/robinne/Documents/01_RESEARCH/06_PROJECTS/30_RANDOM_DEMANDS_2020/PERSPECTIVE_NATURE/2018_-_Cities_Water_Risks.csv") # User can change the path

# Clean data ----------------------------------------------------------
sep_coords <- as_tibble(csv_file) %>%
  separate(15, into = c("LAT", "LON"), sep = ",", remove = T) # longitude and latitude information is divided into two different fields
  
sep_coords$LAT <- str_replace(sep_coords$LAT, "\\(", "")
sep_coords$LON <- str_replace(sep_coords$LON, "\\)", "")

write.csv(sep_coords,"C:/Users/robinne/Documents/01_RESEARCH/06_PROJECTS/30_RANDOM_DEMANDS_2020/PERSPECTIVE_NATURE/2018_Cities_Water_Risks_Clean.csv") # Keep a CSV file with the clean coordinates

# Convert to point file ----------------------------------------------------------
CDP_Cities <- st_as_sf(sep_coords, coords = c("LON", "LAT"), crs="+init=epsg:4326") # Create a vector layer of points
ggplot()+
  geom_sf(data=CDP_Cities) # visual check

st_write(CDP_Cities, "C:/Users/robinne/Documents/01_RESEARCH/06_PROJECTS/30_RANDOM_DEMANDS_2020/PERSPECTIVE_NATURE/2018_Cities_Water_Risks_Clean.shp")
