# Supplementary material for: Scientists' warning on extreme wildfire risks to water supply
Source: Hydrol Process. 2021 May 16;35(5):e14086. doi: 10.1002/hyp.14086 (PMC8251805; doi:10.1002/hyp.14086)
Supplement: Supplementary file 1 — Data S1. Supporting Information [file HYP-35-0-s001.zip › 20200803_RobinneEtAl_WildfireWaterSecurity_Supplementary/Supplementary_Data/BOX_1/Area_Burned_Catchment_2019_2020.prj]

PROJCS["GDA_1994_Geoscience_Australia_Lambert",GEOGCS["GCS_GDA_1994",DATUM["D_GDA_1994",SPHEROID["GRS_1980",6378137.0,298.257222101]],PRIMEM["Greenwich",0.0],UNIT["Degree",0.0174532925199433]],PROJECTION["Lambert_Conformal_Conic"],PARAMETER["False_Easting",0.0],PARAMETER["False_Northing",0.0],PARAMETER["Central_Meridian",134.0],PARAMETER["Standard_Parallel_1",-18.0],PARAMETER["Standard_Parallel_2",-36.0],PARAMETER["Latitude_Of_Origin",0.0],UNIT["Meter",1.0]]
