# Supplementary material for: Scientists' warning on extreme wildfire risks to water supply
Source: Hydrol Process. 2021 May 16;35(5):e14086. doi: 10.1002/hyp.14086 (PMC8251805; doi:10.1002/hyp.14086)
Supplement: Supplementary file 1 — Data S1. Supporting Information [file HYP-35-0-s001.zip › 20200803_RobinneEtAl_WildfireWaterSecurity_Supplementary/Supplementary_Data/BOX_1/Area_Burned_Catchment_2019_2020.qpj]

PROJCS["GDA94 / Geoscience Australia Lambert",GEOGCS["GDA94",DATUM["Geocentric_Datum_of_Australia_1994",SPHEROID["GRS 1980",6378137,298.257222101,AUTHORITY["EPSG","7019"]],AUTHORITY["EPSG","6283"]],PRIMEM["Greenwich",0,AUTHORITY["EPSG","8901"]],UNIT["degree",0.0174532925199433,AUTHORITY["EPSG","9122"]],AUTHORITY["EPSG","4283"]],PROJECTION["Lambert_Conformal_Conic_2SP"],PARAMETER["latitude_of_origin",0],PARAMETER["central_meridian",134],PARAMETER["standard_parallel_1",-18],PARAMETER["standard_parallel_2",-36],PARAMETER["false_easting",0],PARAMETER["false_northing",0],UNIT["metre",1,AUTHORITY["EPSG","9001"]],AXIS["Easting",EAST],AXIS["Northing",NORTH],AUTHORITY["EPSG","3112"]]
